# Supplementary material for: Insights into the SARS-CoV-2 ORF6 Mechanism of Action
Source: Int J Mol Sci. 2023 Jul 18;24(14):11589. doi: 10.3390/ijms241411589 (PMC10380535; doi:10.3390/ijms241411589)
Supplement: Supplementary file 1 [file ijms-24-11589-s001.zip]

Archive with 1 entries (1 files):
- ijms-2456746-supplementary.pdf
